# Supplementary material for: Information theory approaches to improve glioma diagnostic workflows in surgical neuropathology
Source: Brain Pathol. 2022 Jan 10;32(5):e13050. doi: 10.1111/bpa.13050 (PMC9425010; doi:10.1111/bpa.13050)
Supplement: Supplementary file 2 — Table S1 TABLE S1 Impact of scrambling features on accuracy of random forest model [file BPA-32-e13050-s004.csv]

	All_data	scrambled_Age	scrambled_ATRX.loss	scrambled_BRAF.V600E.mutation	scrambled_calcifications	scrambled_chicken.wire	scrambled_columns.cords	scrambled_desmoplasia	scrambled_displastic.neurons	scrambled_EGFR.amplification	scrambled_Endothelial.Proliferation	scrambled_eosinophil.granular.bodies	scrambled_Gender	scrambled_GFAP	scrambled_high.celullarity	scrambled_idh1.2.mutation	scrambled_idh1.R132H	scrambled_infiltrative.diffusse	scrambled_ki67	scrambled_low.cellularity	scrambled_medium.celullarity	scrambled_MGMT	scrambled_microcystic	scrambled_multilayered.rosettes	scrambled_my_diagnosis	scrambled_myxoid.areas	scrambled_Necrosis	scrambled_nodular	scrambled_p53	scrambled_perivascular.lymphocytes	scrambled_perivascular.pseudorosettes	scrambled_pseudopapillar.papillary	scrambled_rosental.fibers	scrambled_site	scrambled_Solid.discohesive	scrambled_solid.with.infiltration	scrambled_storiform	scrambled_FISH_codeletion_1p19q	scrambled_LOH_codeletion_1p19q	scrambled_CD34	scrambled_Olig2	scrambled_Reticulin	scrambled_Synaptophysin	scrambled_EMA
Anaplastic Astrocytoma, WHO grade III, IDH-mutated	99.77	99.42	99.77	99.77	99.77	99.77	99.77	99.77	99.77	99.65	94.9	99.77	99.65	99.48	99.88	73.77	99.71	99.65	46.09	99.83	99.54	99.65	99.59	99.77	99.77	99.77	93.98	99.77	99.54	98.73	99.77	99.77	99.77	99.54	99.77	99.77	99.77	99.71	99.83	99.77	99.71	99.77	99.77	99.77
Anaplastic Astrocytoma, WHO grade III, IDH-wild type	99.25	99.25	99.25	99.25	99.25	99.25	99.25	99.25	99.25	99.25	91.7	99.25	99.25	98.87	99.62	91.32	99.25	19.25	47.92	98.87	98.49	99.25	99.25	99.25	99.25	99.25	93.58	99.25	99.25	98.87	99.25	99.25	99.25	99.25	99.25	99.25	99.25	99.25	99.25	99.25	99.25	99.25	99.25	99.25
Anaplastic Ependymoma, Posterior Fossa A, WHO grade III	99.8	33.1	99.8	99.8	99.6	99.8	99.75	99.75	99.8	99.8	99.7	99.8	99.4	99.75	99.85	99.8	99.8	99.85	76.45	99.75	99.7	99.8	99.7	99.8	99.8	99.75	99.6	99.6	99.65	99.8	98.95	99.5	99.75	42.15	99.8	97.1	99.8	99.7	99.8	99.8	99.4	99.8	98.4	99.3
Anaplastic Ependymoma, Posterior Fossa B, WHO grade III	96	70	96	96	95.65	96	95.4	95.75	96	96	94.6	96	95.45	95.15	95.25	96	96	96	80.75	95.95	95.7	96	95.85	96	96	95.75	95.6	95.65	95.9	95.85	95.55	95.75	95.85	41.15	95.95	92.55	95.95	96	96	96	93	95.9	94.95	93.6
Anaplastic Ependymoma, Spine, WHO grade III	99.35	96.55	99.35	99.35	99.35	99.35	99.3	99.3	99.35	99.35	96.3	99.3	99.35	99	99.25	99.35	99.35	99.3	96.7	99.15	99.3	99.35	99.35	99.35	99.35	99.35	98.1	99.3	99.35	99.35	98.55	99.3	99.35	23.95	99.35	96	99.05	99.35	99.35	99.35	99.25	99.3	99.15	99.2
Anaplastic Ependymoma, Supratentorial-RELA, WHO grade III	90.95	88.6	91	90.8	90.4	90.9	90	90.9	90.95	90.95	87.9	91.05	89.7	89.5	90.2	91	91	90.65	84	91	89.9	91	90.75	90.85	91	90.25	89.2	90.15	90.7	90.9	89.9	90.7	90.9	49.6	90.55	72.1	90.9	90.75	91.05	90.85	86.85	91.1	90.65	87.95
Anaplastic Ependymoma, Supratentorial-YAP, WHO grade III	97.15	16.75	97.15	97.15	96.9	97.15	96.85	97.05	97.15	97.15	89.8	97.2	94.3	97.45	96.45	97.2	97.2	97.2	69.6	97.15	96.85	97.15	97.05	97.15	97.15	96.95	94.35	96.75	96.95	96.8	96.15	95.95	97.15	59.3	97.05	91.5	97.1	97.2	97.15	97.2	94.5	97.1	97.2	96.45
Anaplastic Ganglioglioma	99.95	99.95	99.95	99.95	99.95	99.95	99.95	99.95	62.25	99.95	99.9	99.95	99.95	99.05	99.95	99.95	99.95	99.95	99.9	100	99.95	99.95	99.95	99.95	99.95	99.95	99.95	99.95	99.9	99.9	99.9	99.95	99.95	99.95	99.95	99.95	99.95	99.95	99.95	99.95	99.8	99.95	99.9	99.95
Anaplastic Oligodendrioglioma	99.95	100	99.95	99.95	99.95	99.9	99.95	99.95	99.95	99.95	100	99.95	99.95	99.95	99.95	99.6	99.95	99.95	93.38	99.95	99.95	99.95	100	99.95	99.95	99.95	100	99.95	99.95	100	99.95	99.95	99.95	100	100	99.95	99.95	99.9	99.75	99.95	99.95	99.95	99.95	99.95
Anaplastic Pleomorphic Xanthoastrocytoma	99.95	99.9	99.95	99.95	99.95	99.9	99.95	99.85	98.7	99.95	99.95	99.75	99.95	99.95	95.65	99.95	99.95	99.95	99.55	99.95	85.45	99.95	99.95	99.95	99.95	99.95	99.9	71.6	99.95	99.85	99.9	99.95	99.95	99.8	99.9	99.45	99.9	99.95	99.95	99.95	99.9	99.9	99.95	99.95
Angiocentric Glioma	100	100	100	100	100	100	100	100	100	100	100	100	100	94.75	100	100	100	94.75	100	99.95	99.1	100	100	100	100	100	99.95	100	100	100	96.55	100	100	97.9	100	100	100	100	100	100	100	100	98.3	99.8
Astroblastoma	99.28	96.36	99.28	98.77	99.2	99.32	99.11	99.11	99.28	99.28	98.86	99.24	99.11	96.27	97.97	98.9	99.32	96.87	97.12	99.15	98.73	99.24	99.2	99.28	99.28	99.11	98.86	98.73	99.15	99.28	68.12	99.36	99.36	85.82	99.28	85.69	99.2	99.28	99.28	99.2	92.17	96.1	82.94	99.07
Astrocytoma, WHO grade II, IDH-Mutated	100	100	99.93	100	100	100	100	100	100	99.93	99.86	100	100	100	99.93	55.73	100	100	76.27	99.38	99.86	100	100	100	100	100	99.93	100	100	100	100	100	100	100	100	100	100	100	99.72	100	100	100	100	100
Astrocytoma, WHO grade II, IDH-wild type	100	93.31	100	100	100	100	100	100	100	100	100	100	100	99.61	100	93.7	100	43.31	83.86	100	100	100	100	100	100	100	100	100	100	100	98.82	100	100	98.82	100	100	100	100	100	100	100	100	94.09	100
Atypical Choroid Plexus Papilloma, WHO grade II	99.4	34.6	99.4	99.4	97	99.35	99.25	99.4	99.45	99.35	99.4	99.4	99.35	99.4	98.05	99.4	99.4	97.75	96.75	99.3	95.55	99.35	99.35	99.4	99.4	99.35	99.2	98.9	98.5	99.4	99.3	97.4	99.4	88.3	99.45	96.3	99.4	99.45	99.4	99.4	84.35	99.4	98	99.3
Atypical Rhabdoid Tumour	100	99.55	100	100	100	100	100	100	100	100	99.95	100	100	100	99.95	100	100	77.4	99.9	100	100	100	100	100	100	100	100	100	100	100	100	100	100	100	100	99.1	100	100	100	100	98.15	100	99.95	100
Central Neurocytoma	99.35	98.9	99.35	99.35	99.1	98.8	99.35	99.35	99.3	99.35	99.35	99.35	99.3	99.4	99.15	99.35	99.35	99.35	84.1	99.35	99.15	99.35	99.35	99.35	99.35	99.3	98.6	99.35	99.35	99.1	65.7	99.25	99.35	84.4	99.35	99.35	99.35	99.35	99.35	99.35	95.75	99.35	90.25	99.35
Cerebellar Liponeurocytoma, WHO grade II	99.6	97.5	99.6	99.6	98.4	55.9	99.6	99.55	99.6	99.6	99.6	99.6	99.6	99.3	99.65	99.6	99.6	99.6	81.75	99.6	99.6	99.6	99.6	99.6	99.6	99.6	94.6	98.85	99.6	99.6	99.35	99.6	99.6	54.65	99.45	97.8	99.55	99.6	99.6	99.6	72.05	99.3	99.75	98.7
Choroid Glioma Of The Third Ventricle	100	100	100	100	100	100	100	100	100	100	100	100	100	99.95	100	100	100	100	100	100	100	100	100	100	100	100	100	100	100	100	100	100	100	86.95	100	100	100	100	100	100	100	100	99.95	100
Choroid Plexus Carcinoma	99.85	99.95	99.85	99.85	99.85	99.85	99.75	99.85	99.85	99.85	99.85	99.85	99.85	98.55	95.95	99.85	99.85	99.8	99.6	99.45	98.15	99.85	99.85	99.85	99.85	99.85	99.7	99.75	97.4	99.85	99.85	95.1	99.85	99.35	99.85	99.75	99.9	99.85	99.85	99.85	92.5	99.85	99.45	99.9
Choroid Plexus Papilloma	98.1	90.9	98.1	98.1	97.35	98.15	97.9	98.15	98.15	98.05	97.9	97.8	97.95	97.35	87.95	98.15	98	98.1	66.1	97.75	98.4	98	98	98	98.1	98.05	96.6	96.8	97.85	98	96.95	59.85	98.1	55.8	98.05	97.3	97.9	98	98.15	96.4	69.9	98.15	81.35	97.65
Desmoplastic Infantile Astrocytoma, WHO grade I	88.2	94.7	88.3	85	86.75	87.45	86.6	84.1	87.6	87.2	87.3	85.95	83.45	85.6	61.8	88.3	86.6	88.2	64.8	86.5	86.45	88.15	87.5	87.7	88.25	86.5	86.2	57.85	88.3	86.45	84.75	87.6	87.85	83.5	87.15	88.2	87.8	87.95	88.25	88.35	86.95	82.45	77.8	88.05
Desmoplastic Infantile Ganglioglioma	93.25	31.1	91	90.3	92.65	93.05	92.95	89.8	92.75	92.9	92.6	92.35	90.45	91.8	73.8	93.25	93.55	93.35	95.4	92.6	92.25	92.7	93.2	93.1	93.2	92.9	93.25	72.75	93.25	92.4	93.95	92.9	93.05	83.4	93.2	93.3	92.4	93.05	93.2	93.15	90.65	90.75	86.05	93.3
Diffuse Leptomeningeal Glioneuronal Tumour	98.84	97.43	98.84	98.84	98.84	98.71	98.78	98.71	98.84	98.78	98.96	98.59	98.71	98.29	98.78	98.78	98.9	94.06	97.98	98.35	98.41	98.71	98.71	98.78	98.84	98.65	98.96	98.71	98.84	98.71	98.35	98.71	98.65	94.37	98.78	98.53	98.84	98.84	98.84	98.84	98.78	98.9	96.14	96.57
Diffuse Midline Glioma, WHO grade IV	99.9	99.9	99.8	99.9	99.9	99.9	99.9	99.9	99.9	99.9	99.9	99.9	99.9	91.93	99.8	99.9	99.9	87.89	99.54	99.9	99.85	99.9	99.9	99.9	99.9	99.9	99.9	99.8	99.85	99.9	99.34	99.85	99.85	99.8	99.9	98.36	99.9	99.9	99.9	99.9	99.03	99.9	94.33	99.9
Diffuse Oligodendrioglioma, WHO grade II	100	100	100	100	100	100	100	100	100	100	94.43	100	100	100	100	99.95	100	100	67.28	100	100	100	100	100	100	100	100	100	100	100	100	100	100	100	100	100	100	100	50.74	100	100	100	100	100
Dysembryoplastic Neuroepithelial Tumor	100	100	100	100	100	99.95	100	100	100	100	100	100	100	99.65	99.65	100	100	100	100	100	100	100	100	100	100	100	100	100	100	100	100	100	100	100	100	100	100	100	100	100	100	100	100	100
Dysplastic Cerebellar Gangliocytoma, WHO grade I	100	100	100	100	100	100	100	100	100	100	100	100	100	100	100	100	100	100	99.95	100	100	100	100	100	100	100	100	100	100	100	100	100	100	99.8	100	100	99.95	100	100	100	99	100	100	100
Ependymoma, Posterior Fossa A, WHO grade II	97.7	51	97.7	97.68	97.53	97.6	97.57	97.62	97.7	97.7	97.3	97.68	97.27	97.85	97.48	97.68	97.68	97.7	51.33	97.55	97.43	97.72	97.62	97.65	97.68	97.47	97.55	97.5	97.57	97.63	96.93	97.58	97.65	41.2	97.57	96.58	97.67	97.7	97.7	97.72	95.8	97.7	97.5	96.17
Ependymoma, Posterior Fossa B, WHO grade II	83.35	50.35	83.35	83.35	82.85	82.85	82.45	83	83.4	83.4	80.2	83.35	82.05	81.35	82.55	83.35	83.35	83.4	42.5	82.35	83.05	83.4	83.45	83.3	83.35	83.2	82.8	82.6	83.15	82.95	81.1	83.4	83.3	31.45	83.2	82.3	83.2	83.45	83.4	83.35	75.95	83.4	82.9	81.35
Ependymoma, Spine, WHO grade II	100	99.65	100	100	100	99.95	99.95	100	100	100	76.55	99.95	100	99.55	99.85	100	100	99.9	55.25	90.7	100	100	100	100	100	100	69.2	100	100	100	92.2	99.8	100	24.6	100	92.9	99.2	100	100	100	98.9	100	99.2	99.4
Ependymoma, Supratentorial-YAP, WHO grade II	95.15	31.9	95.15	95.15	94.7	95.15	94.35	94.85	95.15	95.15	75.3	95.2	86.5	95.05	94.5	95.05	95.15	92.1	51.9	95.1	94.3	95.15	94.95	95.05	95.15	94.8	64.3	94.3	94.8	94.95	94.55	93.9	95.1	51.05	95.2	94.2	95.05	94.8	95.1	95.1	92.45	95.05	93.95	93.75
Ependymoma, Supratentorial, RELA, WHO grade II	92.25	89	92.2	92.15	91.2	92.25	91.5	91.9	92.2	92.2	72.35	92.2	87.75	91.7	90.8	92.2	92.25	86.25	34.6	92	91.25	92.2	91.95	92.2	92.2	91.4	64.4	91.7	91.75	92.1	90.75	89.35	91.85	48.3	92	89.4	91.8	92.1	92.2	92.2	87.15	92.2	90.8	89.9
Extraventricular Neurocytoma	98.35	97.6	98.35	98.35	97.9	83.8	98.15	98.2	98.35	98.35	98.35	98.35	98.3	98.25	98.35	98.35	98.35	98.35	96.4	98.35	98.3	98.3	98.3	98.3	98.35	98.35	98.35	97.1	98.35	98.2	97.4	98.35	98.3	85.55	97.7	97.65	98.25	98.25	98.35	98.35	88.65	97.7	66.65	98.4
Gangliocytoma, WHO grade I	100	100	100	100	100	100	100	100	77.55	100	100	99.95	100	100	100	100	100	100	98.3	100	100	100	100	100	100	100	100	100	100	100	100	100	100	100	100	100	100	100	100	100	97.35	99.8	100	100
Glioblastoma	95.67	96.32	94.74	95.54	95.64	95.62	94.77	95.52	95.64	94.84	92.04	95.59	94.84	94.94	95.07	89.43	95.79	20.01	17.78	95.64	95.12	95.09	95.62	95.47	95.67	95.02	95.62	95.59	94.37	95.29	94.84	95.69	95.67	93.99	95.69	94.72	95.34	95.59	95.52	95.72	94.57	95.62	94.94	94.69
Glioblastoma, IDH-mutant, WHO grade IV	100	100	99.87	100	99.74	99.61	100	100	100	100	98.46	99.87	100	100	100	9.37	100	80.36	99.74	100	100	100	99.36	100	100	99.87	98.59	99.87	99.74	100	99.87	100	100	100	99.87	100	100	100	100	100	100	100	100	100
Glioblastoma, IDH-wild type, WHO grade IV	77.85	54.93	75.49	77.67	76.39	77.73	75.74	77.42	77.85	76.49	76.58	77.79	75.8	76.64	75.52	72.97	76.8	16.92	89.67	77.98	76.24	74.74	78.07	77.42	77.82	76.33	73.72	77.92	74.34	76.55	76.67	77.82	77.82	73.93	78.1	74.81	77.11	77.48	77.64	77.82	74.84	77.85	77.48	75.3
Medulloblastoma, non-WNT/non-SHH, WHO grade IV	94.44	55.37	94.16	94.41	93.64	94.05	93.46	92.39	94.46	94.33	94.03	94.49	91.59	92.57	94.54	94.41	94.41	83.57	48.3	94.39	94.44	94.16	94.26	94.28	94.41	94.41	93.64	96.05	93.87	94.44	93.23	94.23	94.44	91.77	92.49	30.38	94.28	94.1	94.44	94.44	92.87	94.36	90.72	94.18
Medulloblastoma, SHH Class, WHO grade IV	99.99	99.99	99.99	99.99	99.99	99.96	99.98	99.99	99.98	99.99	99.98	99.99	99.98	99.89	99.9	99.99	99.99	99.99	99.49	99.99	99.98	99.99	99.99	99.99	99.99	99.99	99.99	99.99	99.99	99.99	99.99	99.99	99.99	98.9	99.96	67.77	99.99	99.99	99.99	99.98	99.95	99.96	99.93	99.75
Medulloblastoma, WNT Group, WHO grade IV	80.62	75.76	79.83	80.66	78.96	80.12	78.85	66.4	80.66	80.22	79.93	80.66	77.69	67.16	80.26	80.66	80.66	75.07	86.87	80.66	80.59	80.26	80.01	80.26	80.62	78.99	78.27	63.21	79.43	80.73	78.59	80.12	80.62	77.21	77.65	25.44	79.61	80.22	80.66	80.66	78.63	79.57	78.48	79.72
Meningioma,WHO grade I	99.98	99.69	99.98	99.98	99.93	99.86	99.98	99.97	99.98	99.98	99.98	99.98	99.98	98.8	99.97	99.98	99.98	99.97	99.98	99.97	99.98	99.98	99.98	99.98	99.98	99.98	99.98	99.97	99.98	99.98	99.78	99.97	99.98	99.92	99.98	99.95	99.83	99.98	99.98	99	99.75	99.92	99.9	99.29
Paraganglioma	100	98.9	100	100	100	100	100	99.9	100	100	100	100	100	71.9	100	100	100	100	98.8	100	100	100	100	100	100	100	99.95	100	100	100	100	100	100	53.3	99.95	100	100	100	100	100	97.85	100	58.8	99.9
Pilocytic Astrocytoma	99.85	99.6	99.85	99.85	99.7	99.8	99.85	98.7	99.75	99.85	99.8	98.8	99.85	99.65	99.35	99.85	99.85	99.55	99.3	99.85	99.4	99.85	99.6	99.85	99.85	99.75	99.85	99.75	99.75	99.8	99.65	99.55	99.2	99.3	99.85	89.9	99.8	99.85	99.85	99.8	97.15	99.15	99.7	98
Pilomyxoid Astrocytoma	100	98.6	100	100	99.95	100	100	99.95	100	100	100	100	100	99.95	99.75	100	100	100	100	99.6	100	100	99.9	100	100	69	100	99.9	100	100	99.4	99.15	99.95	99.8	100	99.2	100	100	100	100	99.5	100	100	99.35
Pleomorphic Xanthoastrocytoma, WHO grade II	99.85	99.75	99.85	99.65	99.8	99.85	99.8	98.9	97.2	99.85	99.8	99.8	99.85	94.2	99.7	99.85	99.85	99.85	99.65	99.85	98.05	99.85	99.8	99.85	99.85	99.85	99.6	96.9	99.85	99.3	99.2	99.8	99.85	99.15	99.85	99.35	99.75	99.85	99.85	99.8	99.8	99.4	99.55	99.75
Rossete-forming Glioneuronl Tumour, WHO grade I	99.95	100	99.95	99.95	100	99.95	99.95	99.95	99.95	99.95	99.95	99.95	99.95	99.75	100	99.95	100	99.95	99.85	99.95	99.95	99.95	99.95	99.95	99.95	99.95	99.95	99.95	99.95	99.95	89.4	48.8	99.95	99.9	99.95	99.8	99.95	99.95	99.95	99.95	99.95	99.95	60.35	99.95
Schwannoma, WHO grade I	100	100	100	100	100	100	100	100	100	100	100	100	100	100	100	100	100	100	93.55	100	100	100	100	100	100	100	100	100	100	100	100	100	100	99.9	100	75.7	100	100	100	100	98.95	35.9	99.1	72.95
Solitary Fibrous Tumour/Hemangiopericytoma Grade I	99.76	99.32	99.76	99.76	99.36	99.68	99.72	99.24	99.76	99.72	99.76	99.76	99.76	99.64	99.64	99.76	99.76	99.76	99.68	99.68	99.76	99.76	99.76	99.76	99.76	99.72	99.72	99.72	99.76	99.76	99.52	99.76	99.76	99.68	99.72	93.42	99.92	99.76	99.76	99.08	99.8	99.56	99.76	96.87
Subenpendymoma	99.67	98.24	99.6	99.67	99.38	99.64	99.55	99.6	99.67	99.67	99.6	99.6	99.57	92.58	99.12	99.67	99.64	99.67	98.65	99.14	99.6	99.64	99.64	99.67	99.67	99.62	99.5	99.45	99.29	99.67	93.77	99.33	99.67	98.69	99.64	98.62	99.48	99.64	99.67	99.45	97.98	99.57	97.36	99.48
Supendymal Giant Cell Astrocytoma, WHO grade I	100	99.75	100	100	100	99.95	100	100	100	100	100	99.75	100	100	100	100	100	99.95	99.55	99.8	100	100	99.9	100	100	100	100	100	100	99.95	78.75	99.95	100	70.4	100	99.7	100	100	100	100	99.85	100	99.6	99.85
